# Supplementary material for: Barley Leaf Ameliorates Citrobacter rodentium-Induced Colitis through Preventive Effects
Source: Nutrients. 2022 Sep 16;14(18):3833. doi: 10.3390/nu14183833 (PMC9502111; doi:10.3390/nu14183833)
Supplement: Supplementary file 1 [file nutrients-14-03833-s001.zip]

Archive with 1 entries (1 files):
- nutrients-1912278-supplementary.pdf
